# Supplementary material for: IL-18 favors Th2 responses in sporotrichosis caused by Sporothrix globosa, prolonging the course of the disease
Source: PLoS Negl Trop Dis. 2025 Jun 9;19(6):e0013170. doi: 10.1371/journal.pntd.0013170 (PMC12173405; doi:10.1371/journal.pntd.0013170)
Supplement: S1 Data — (XLS) [file pntd.0013170.s005.xls]

## Sheet: qPCR
		HC			FF＜6mon			FF＞6mon			LF＜6mon			LF＞6mon
Fig 1A	IL-18	0.973643	1.03145	0.99575	2.09287	1.93866	2.02642	6.10915	5.9204	5.23658	1.2097	1.12111	1.1928	14.3531	13.1953	13.7669
	IL-18R	0.961	1.049	0.992	2.162	2.259	1.524	2.918	3.327	2.52	1.944	1.486	2.171	13.914	10.131	14.739
	IL-18BP	0.996	1.078	0.931	0.462	0.559	0.472	0.178	0.18	0.182	0.364	0.452	0.346	0.298	0.416	0.304
S1A Fig	caspase 1	0.873298	1.20389	0.951153	1.51854	1.56389	1.42174	1.6813	1.8168	1.3885	1.33719	1.64881	1.49044	2.22173	2.35395	1.90188
		con			1h			2h			4h			6h			12h			24h
Fig 2A	IL-18	1.0107	0.984867	1.00462	1.13407	1.08783	0.959845	1.00361	1.00971	1.0051	1.08717	1.13422	1.01341	1.101	1.1423	1.13359	1.32637	1.44722	1.39026	1.12206	1.15061	0.951915
Fig 2C	IL-18	0.984	1.01	1.007	1.277	1.322	1.427	39.656	39.542	39.577	29.519	29.848	29.546	5.277	4.914	3.751	1.859	1.995	1.638	1.33	1.523	1.247
	IL-18R	1.28439	0.903708	0.600811	1.58988	1.55708	1.5744	5.53626	4.69471	6.02789	4.97596	5.03345	4.01711	4.64087	4.0979	3.34949	2.23598	2.27843	2.42564	2.38554	2.38712	2.40203
	IL-18BP	0.815551	1.1471	1.06893	0.793752	0.787352	0.80519	1.075	0.921001	0.916002	0.830519	0.932703	0.939645	1.17531	1.38107	1.37681	1.16263	1.46003	1.30611	2.32633	1.81834	1.64181
Fig 7A	IL-2	1.09598	0.822418	1.07911	1.14833	1.24708	1.18604	1.28438	1.38144	1.18091	3.99792	3.59598	3.55528	4.62076	4.00712	4.30221	4.0027	3.73613	3.99001	3.6603	3.67361	3.69945
S3A Fig	Caspase-1	1.01949	0.968664	1.01261	1.50835	1.37792	1.326	1.14349	1.23303	1.12766	1.77169	1.54003	1.30284	1.63913	1.67152	1.54111	1.63715	1.73384	1.41612	1.55029	1.62622	1.41004

## Sheet: WB
Fig 1B
	pro IL-18	HC	FF＜6mon	FF＞6mon	LF＜6mon	LF＞6mon
		1	0.918584	0.65923	0.704569	0.992316
		1	1.12985	1.05829	1.00044	0.904665
		1	1.03687	0.870531	0.781242	1.09297
		HC	FF＜6mon	FF＞6mon	LF＜6mon	LF＞6mon
	mature IL-18	1	46.0566	107.836	99.7673	135.005
		1	58.114	91.3748	79.1136	101.308
		1	39.4292	108.195	90.3835	146.294
Fig 2B	IL-18	control	1h	2h	4h	6h	12h	24h
		1	1.10865	1.15756	1.06591	0.950644	1.18429	0.944159
		1	0.926827	0.899526	0.992696	1.23168	1.08116	0.867199
		1	0.834192	1.10272	1.12762	1.06557	0.998487	1.25179
Fig 2D	IL-18	control	1h	2h	4h	6h	12h	24h	48h
		1	0.945253	1.79918	2.46536	3.74143	3.89055	1.24913	0.677278
		1	1.33179	1.95021	2.70696	2.83783	2.62075	1.20348	1.04411
		1	1.16625	1.59597	1.67496	2.47661	1.9138	0.752474	0.460448
S3B Fig	Cleaved Caspase-1	control	1h	2h	4h	6h	12h	24h	48h
		1	1.06202	1.59499	1.95912	2.36362	2.33673	1.49105	1.59514
		1	1.1823	1.0321	1.25821	1.45885	1.57048	1.6927	1.65846
		1	1.05185	1.6567	1.96389	1.63009	1.56407	1.14647	1.1485

## Sheet: Flow
Fig 6A	control	+anti IL-18	+s.g	+s.g andanti IL-18
	5.51	3.92	11.3	6.89
	5.3	4.39	11.2	6.96
	5.13	4.28	10.1	7.08
Fig 6B	control	+BAY 11-7082	+s.g	+s.gand BAY 11-7082
	2.02	1.34	9.69	1.53
	1.8	1.26	10.8	1.71
	1.9	1.29	9.6	1.61
Fig 6C	IL-18R+/CD4+	control	+s.g			IL-18R+/Th2	control	+s.g
		23.5	32.1				1.12	6.13
		25.3	38.9				1.04	6.32
		24	34.6				1.43	6.65
Fig 6D	control	+IL-18 50ng/ml	+IL-18 100ng/ml		control	+IL-2 10ng/ml and IL-18 50ng/ml	+IL-2 10ng/ml and IL-18 100ng/ml
	1.65	2.2	4.5		3.19	12.6	18.8
	1.68	2.27	4.6		3.28	11.5	17.9
	1.6	2.34	4.53		3.38	13.1	16.4
Fig 6E	+IL-2	+IL-2 and BAY 11-7082	+IL-2 and IL-18	+IL-2, IL-18 and BAY 11-7082
	3.22	2.71	18	5.09
	3.61	2.49	17.5	5.22
	3.63	2.44	18.1	4.83
Fig 7B	CD4+IL-2+	control	+s.g			CD8+IL-2+	control	+s.g
		19.5	32.4				3.92	4.37
		19.7	34				4.88	4.66
		18.6	33.6				4.69	4.58
Fig 7C	IL-2+/Th1	control	+s.g			IL-2+/Th2	control	+s.g		IL-2+/Th17	control	+s.g
		11.2	36.1				2.48	2.41			2.22	2.56
		12.6	38.9				2.84	2.56			2.15	1.89
		15.1	34.5				2.96	2.88			1.96	1.86
Fig 7D		control	+anti IL-2	+anti IL-18	+anti IL-2 AND IL-18		+S.g	+s.g and anti IL-2	+s.g and anti IL-18	+s.g anti IL-2 AND IL-18
		4.23	3.35	3.15	2.64		10.6	8.05	6.98	5.05
		3.87	3.2	3.04	2.44		11	8.91	6.29	5.31
		3.64	3.46	3.01	2.7		10.9	8.22	6.9	5.48
S4A Fig	CD4+IFN-γ+/CD4+T cell	control	+anti IL-18	+s.g	+s.g andanti IL-18
		13.6	8.91	20	14.5
		12.2	10.4	20.7	16.1
		12.5	11.7	19.8	16.4
	CD4+IL-17A+/CD4+ T cell	control	+anti IL-18	+s.g	+s.g andanti IL-18
		1.11	1.28	2.43	2.3
		1.27	1.33	2.28	2.13
		1.36	1.26	2.32	2.26
S4B Fig	CD4+IFN-γ+	control	+BAY 11-7082	+s.g	+s.gand BAY 11-7082
		7.22	3.59	20.1	8.08
		7.19	3.51	21.9	7.18
		8.22	3.43	19.2	8.16
S4C Fig	IL-18R/Th1	control	+s.g
		4.26	6.73
		3.9	6.26
		4.44	6.77
	IL-18R/Th17	control	+s.g
		2.06	2.44
		2.45	3.2
		2.58	1.57

## Sheet: IHC
Fig 1D	HCs	FF＜6mon	FF＞6mon	LF＜6mon	LF＞6mon				SD	LD			FF	LF
	0.05	5.475	11.379	6.292	12.558				5.475	11.379			5.475	6.292
	0.259	3.835	12.116	3.377	10.1				3.835	12.116			3.835	3.377
	0.207	1.715	9.423	4.186	11.85				1.715	9.423			1.715	4.186
	0.147	1.874	9.892	4.13	19.276				1.874	9.892			1.874	4.13
	0.154	7.036	11.377	4.364	18.15				7.036	11.377			7.036	4.364
	0.259	8.296	11.574	12.971	13.004				8.296	11.574			8.296	12.971
	0.099	8.15	8.992	8.345	11.146				8.15	8.992			8.15	8.345
	0.054	7.891	11.082	9.034	11.907				7.891	11.082			7.891	9.034
	0.173	4.177	7.385	3.963	10.131				4.177	7.385			4.177	3.963
	0.33	6.721	9.759	9.194	20.407				6.721	9.759			6.721	9.194
	1.267	5.976	15.741	9.364	17.275				5.976	15.741			5.976	9.364
	1.079	4.957	17.268	4.483	12.02				4.957	17.268			4.957	4.483
	0.169	1.456	12.921	11.986	20.304				1.456	12.921			1.456	11.986
	0.199	6.224	10.684	5.502	14.137				6.224	10.684			6.224	5.502
	0.746	6.367	9.044	12.386	13.269				6.367	9.044			6.367	12.386
	0.974	5.318	10.087	3.674	17.264				5.318	10.087			5.318	3.674
	0.105	5.109	12.844	3.547	16.839				5.109	12.844			5.109	3.547
	0.842	5.109	11.308	3.368	11.272				5.109	11.308			5.109	3.368
	0.6	2.79	7.428	4.863	15.626				2.79	7.428			2.79	4.863
	0.265	3.934	9.092	5.465	10.831				3.934	9.092			3.934	5.465
	0.105	1.825	10.939	3.502	16.396				1.825	10.939			1.825	3.502
	0.174	4.346	10.902	3.376	13.269				4.346	10.902			4.346	3.376
	0.548	6.535	10.929	4.694	11.734				6.535	10.929			6.535	4.694
	0.346	1.83	10.86	4.559	10.019				1.83	10.86			1.83	4.559
	0.444	8.194	9.667	3.522	11.164				8.194	9.667			8.194	3.522
	0.244	3.285	13.91	6.025	20.413				3.285	13.91			3.285	6.025
	0.043	1.725	12.926	7.56	15.524				1.725	12.926			1.725	7.56
	0.076	2.583	12.704	4.078	22.217				2.583	12.704			2.583	4.078
	0.149	2.395	12.551	5.061	13.067				2.395	12.551			2.395	5.061
	0.555	2.431	11.216	5.273	16.617				2.431	11.216			2.431	5.273
									6.292	12.558			11.379	12.558
									3.377	10.1			12.116	10.1
									4.186	11.85			9.423	11.85
									4.13	19.276			9.892	19.276
									4.364	18.15			11.377	18.15
									12.971	13.004			11.574	13.004
									8.345	11.146			8.992	11.146
									9.034	11.907			11.082	11.907
									3.963	10.131			7.385	10.131
									9.194	20.407			9.759	20.407
									9.364	17.275			15.741	17.275
									4.483	12.02			17.268	12.02
									11.986	20.304			12.921	20.304
									5.502	14.137			10.684	14.137
									12.386	13.269			9.044	13.269
									3.674	17.264			10.087	17.264
									3.547	16.839			12.844	16.839
									3.368	11.272			11.308	11.272
									4.863	15.626			7.428	15.626
									5.465	10.831			9.092	10.831
									3.502	16.396			10.939	16.396
									3.376	13.269			10.902	13.269
									4.694	11.734			10.929	11.734
									4.559	10.019			10.86	10.019
									3.522	11.164			9.667	11.164
									6.025	20.413			13.91	20.413
									7.56	15.524			12.926	15.524
									4.078	22.217			12.704	22.217
									5.061	13.067			12.551	13.067
									5.273	16.617			11.216	16.617
Fig 1E	IL-18 (% area occupied)	HCs	Sporotrichosis			Average Optical Density	HCs	Sporotrichosis
		3.013	0.6				0.249589	0.218812
		3.992	1.021				0.261687	0.223885
		1.756	1.253				0.245578	0.231868
		0.941	0.693				0.240938	0.228035
		1.301	0.2				0.251962	0.213113
		0.942	0.506				0.22786	0.210706
		2.308	0.462				0.247303	0.209216
		5.243	0.476				0.245544	0.209386
		1.642	1.846				0.239161	0.202487
		2.749	1.393				0.259363	0.205776
		2.063	1.908				0.212445	0.224292
		0.865	1.733				0.205399	0.213195
		1.007	1.634				0.208032	0.208477
		2.497	3.341				0.217357	0.223591
		1.111	1.101				0.210953	0.216495
		0.571	2.696				0.21055	0.211362
		0.679	2.744				0.209159	0.202345
		0.238	1.614				0.202126	0.213785
		1.477	0.791				0.217425	0.206814
		0.06	0.39				0.208442	0.229489
		1.286	3.295				0.247891	0.22362
		0.689	0.331				0.225801	0.228822
		2.309	0.716				0.216433	0.231318
		1.116	0.208				0.217362	0.22328
		0.208	0.913				0.213449	0.217709
		1.213	1.634				0.219657	0.222099
		1.857	0.582				0.225038	0.227837
		0.477	0.523				0.214791	0.219099
		2.722	0.216				0.26056	0.213787
		0.616	1.266				0.217458	0.207407
			1.827					0.214458
			1.979					0.222592
			2.189					0.222699
			1.185					0.22357
			1.161					0.224701
			2.22					0.230309
			0.737					0.218243
			1.504					0.226367
			1.207					0.244563
			2.053					0.217403
			0.461					0.215902
			0.364					0.216744
			0.295					0.219031
			0.304					0.222197
			1.11					0.216202
			1.444					0.20619
			2.082					0.198489
			0.115					0.199481
			1.948					0.18932
			0.054					0.193056
			0.116					0.200562
			0.213					0.229718
			2.089					0.204209
			1.482					0.207341
			0.062					0.208482
			1.245					0.211437
			1.396					0.193939
			0.798					0.194553
			1.064					0.194167
			0.613					0.189493
			1.552					0.18797
			1.085					0.191489
			3.553					0.192308
			1.67					0.204969
			3.174					0.201357
			3.175					0.19426
			1.656					0.184211
			0.662					0.19662
			1.151					0.195682
			1.932					0.210486
			1.178					0.191945
			1.111					0.202622
			2.296					0.198241
			1.068					0.195385
			0.599					0.196484
			0.587					0.231836
			0.852					0.224657
			3.492					0.212135
			1.797					0.2234
			2.294					0.237587
			0.258					0.213955
			0.526					0.228796
			1.614					0.177124
			1.284					0.177203
			0.722					0.179575
			1.859					0.181901
			3.32					0.178416
			0.944					0.176972
			1.753					0.185652
			1.515					0.175946
			0.258					0.181535
			0.526					0.18318
			1.614					0.175776
			1.284					0.167916
			0.722					0.173521
			1.859					0.180957
			3.32					0.182549
			0.944					0.18897
			1.753					0.217421
			1.515					0.185258
Fig 1F	Duration（mon）	IL-18 postive area %
	2	1.456
	2	1.715
	2	1.825
	2	2.79
	2	1.874
	2.5	1.825
	2.5	2.395
	2.5	2.431
	2.5	2.583
	2.5	3.285
	3	1.83
	3	3.835
	3	4.346
	3	4.177
	3	5.318
	3.5	4.957
	3.5	5.109
	3.5	5.109
	3.5	3.934
	3.5	6.224
	4	5.976
	4	5.475
	4	7.036
	4	6.535
	4	6.721
	5	8.296
	5	7.891
	5	8.15
	5	8.194
	5	6.367
	1	3.368
	1	3.674
	1	3.377
	1	4.13
	1	3.522
	2	4.364
	2	4.559
	2	3.963
	2	3.502
	2	4.186
	3	3.547
	3	4.483
	3	3.376
	3	4.694
	3	4.863
	3.5	5.465
	3.5	8.345
	3.5	6.292
	3.5	5.502
	3.5	9.034
	4	12.971
	4	9.194
	4	12.386
	4	11.986
	4	9.364
	4.5	4.078
	4.5	5.061
	4.5	5.273
	4.5	6.224
	4.5	7.56
	8	7.385
	8	7.428
	8	10.929
	8	9.759
	8	9.092
	9	9.423
	9	11.377
	9	8.992
	9	9.892
	9	10.939
	9	9.044
	9	10.86
	9	10.902
	9	10.684
	9	11.379
	10	11.082
	10	11.308
	10	9.667
	10	10.087
	10	11.574
	12	12.116
	12	12.844
	12	17.268
	12	15.741
	12	12.921
	6	10.019
	6	11.734
	6	11.272
	6	10.831
	6	12.02
	10	11.164
	10	11.146
	10	10.1
	10	11.85
	10	11.907
	12	10.131
	12	13.269
	12	15.626
	12	12.558
	12	13.269
	16	11.216
	16	12.551
	16	12.704
	16	19.276
	16	13.067
	18	17.264
	18	13.004
	18	16.396
	18	12.926
	18	14.137
	24	17.275
	24	18.15
	24	16.839
	24	20.304
	24	16.617
	22	13.91
	22	15.524
	22	20.407
	22	20.413
	22	22.217
Fig 4B	Th1		Th2		Th17
	HC	SP	HC	SP	HC	SP
	0.02	4.381	0.007	5.969	0.028	1.897
	0.018	5.071	0.007	5.883	0.017	2.553
	0.008	4.168	0.015	7.015	0.012	3.056
	0.016	3.503	0	3.86	0.003	2.739
	0.011	3.107	0.026	8.584	0.0006676	2.933
	0.007	4.467	0.021	6.265	0.0037	2.12
	0.006	3.568	0.014	5.877	0.005	6.208
	0.015	6.037	0.008	5.679	0	5.561
	0.0038	7.576	0.0024	4.426	0.015	5.169
	0.027	4.622	0.016	6.53	0.011	4.538
	0.023	3.146	0.0021	6.46	0.008	4.073
	0.019	2.32	0	6.398	0.017	2.295
		2.706		5.856	0	3.099
		2.619		7.16		3.709
		3.21		3.828		4.933
		4.156		3.935		4.118
		4.019		5.505		2.856
		3.612		6.067		4.442
		4.564		5.857		2.587
		4.334		8.166		2.983
		4.027		7.34		3.944
		2.321		6.475		3.825
		2.965		5.307		4.377
		2.608		8.467		6.983
Fig 5A	Duration（mon）	IFN-γ postive area %		Duration（mon）	IL-4 postive area %		Duration（mon）	IL-17A postive area %
	2	0.886		2	1.012		2	3.002
	2	0.764		2	0.898		2	0.784
	2	1.188		2	2.235		2	1.024
	2	0.997		2	2.242		2	0.947
	2	0.676		2	1.113		2	2.035
	3	0.965		3	1.344		3	1.92
	3	1.281		3	1.305		3	0.949
	3	1.868		3	1.511		3	1.239
	3	1.028		3	1.972		3	1.424
	3	0.94		3	2.146		3	0.296
	3.5	1.181		3.5	2.569		3.5	0.561
	3.5	0.173		3.5	2.104		3.5	0.516
	3.5	0.253		3.5	2.103		3.5	0.645
	3.5	0.608		3.5	1.552		3.5	2.044
	3.5	0.184		3.5	2.327		3.5	0.437
	4	0.397		4	2.647		4	0.405
	4	1.428		4	2.218		4	1.678
	4	0.94		4	2.897		4	1.103
	4	0.172		4	2.008		4	1.203
	4	1.136		4	2.376		4	1.073
	5	1.955		5	1.489		5	0.721
	5	1.507		5	1.933		5	0.583
	5	0.721		5	1.202		5	0.429
	5	0.862		5	1.965		5	0.774
	5	0.295		5	2.507		5	0.682
	1	0.168		1	3.197		1	0.693
	1	0.596		1	2.167		1	0.923
	1	0.634		1	2.934		1	0.437
	1	0.334		1	3.402		1	2.169
	1	0.266		1	2.029		1	0.67
	2	0.147		2	2.775		2	1.123
	2	1.203		2	2.748		2	2.503
	2	0.358		2	2.26		2	1.827
	2	0.168		2	1.721		2	1.717
	2	0.136		2	1.675		2	0.995
	3	1.467		3	2.954		3	1.558
	3	1.547		3	1.685		3	1.465
	3	1.026		3	2.884		3	1.346
	3	0.706		3	2.457		3	0.363
	3	0.514		3	2.901		3	0.506
	3.5	2.192		3.5	2.148		3.5	1.272
	3.5	1.523		3.5	2.625		3.5	1.408
	3.5	0.422		3.5	1.832		3.5	0.677
	3.5	0.199		3.5	2.581		3.5	0.488
	3.5	1.257		3.5	3.485		3.5	0.41
	4	0.997		4	2.806		4	1.294
	4	2.33		4	3.304		4	0.608
	4	1.517		4	4.592		4	0.64
	4	0.465		4	3.568		4	0.391
	4	0.315		4	3.514		4	0.219
	8	0.886		8	2.26		8	2.469
	8	0.764		8	2.901		8	0.909
	8	1.188		8	1.832		8	0.428
	8	0.997		8	2.806		8	0.461
	8	0.676		8	2.148		8	0.501
	9	0.965		9	1.721		9	1.683
	9	0.173		9	2.775		9	1.783
	9	0.253		9	3.514		9	1.635
	9	0.608		9	2.457		9	0.785
	9	0.184		9	3.485		9	0.582
	9	0.397		9	2.934		9	1.114
	9	1.428		9	2.748		9	1.475
	9	0.94		9	2.884		9	0.868
	9	1.136		9	2.581		9	0.976
	9	1.541		9	2.625		9	1.221
	10	1.507		10	1.675		10	0.538
	10	0.721		10	3.197		10	1.411
	10	0.862		10	2.029		10	1.221
	10	0.295		10	2.167		10	1.295
	10	0.659		10	3.402		10	0.675
	12	0.608		12	3.304		12	1.863
	12	1.541		12	2.954		12	1.362
	12	0.829		12	4.592		12	0.983
	12	0.924		12	3.568		12	0.81
	12	1.638		12	1.685		12	1.974
	6	0.185		6	3.976		6	0.82
	6	0.377		6	3.266		6	0.9
	6	0.668		6	5.244		6	2.207
	6	1.224		6	3.753		6	1.65
	6	0.513		6	4.306		6	0.799
	10	0.712		10	3.639		10	2.182
	10	0.888		10	4.037		10	2.171
	10	1.116		10	3.87		10	0.985
	10	0.833		10	5.737		10	1.731
	10	0.891		10	3.29		10	0.54
	12	1.791		12	4.657		12	0.874
	12	1.338		12	3.241		12	0.657
	12	0.934		12	7.49		12	0.821
	12	1.439		12	4.074		12	0.89
	12	2.387		12	3.731		12	0.615
	18	0.72		18	7.655		18	1.196
	18	2.467		18	4.272		18	0.993
	18	0.578		18	8.825		18	0.592
	18	0.706		18	5.138		18	0.331
	18	1.012		18	6.101		18	0.97
	24	1.223		24	5.316		24	0.879
	24	0.44		24	5.034		24	0.33
	24	0.444		24	5.216		24	2.154
	24	0.782		24	10.195		24	0.904
	24	0.715		24	4.833		24	3.453
Fig 5C	IL-18 postive area %	IFN-γ postive area %		IL-18 postive area %	IL-4 postive area %		IL-18 postive area %	IL-17A postive area %
	1.83	1.188		1.83	1.344		1.83	3.002
	1.715	0.764		1.715	0.898		1.715	0.784
	1.456	0.886		1.456	1.012		1.456	1.024
	1.874	0.997		1.874	1.113		1.874	0.947
	3.934	0.676		3.934	2.376		3.934	2.035
	8.296	0.965		8.296	1.489		8.296	1.92
	8.15	1.281		8.15	1.202		8.15	0.949
	7.891	1.868		7.891	1.933		7.891	1.239
	4.177	0.295		4.177	2.897		4.177	1.424
	6.721	0.94		6.721	1.552		6.721	0.296
	5.976	1.181		5.976	1.305		5.976	0.561
	4.957	0.173		4.957	2.647		4.957	0.516
	3.835	0.253		3.835	2.569		3.835	0.645
	6.224	0.608		6.224	2.327		6.224	2.044
	6.367	1.955		6.367	2.507		6.367	0.437
	5.318	0.397		5.318	2.146		5.318	0.405
	5.109	1.428		5.109	2.104		5.109	1.678
	5.109	0.94		5.109	2.103		5.109	1.103
	2.79	0.172		2.79	2.242		2.79	1.203
	7.036	1.136		7.036	1.972		7.036	1.073
	1.825	0.184		1.825	2.235		1.825	0.721
	4.346	1.507		4.346	1.511		4.346	0.583
	6.535	0.721		6.535	2.008		6.535	0.429
	5.475	0.862		5.475	2.218		5.475	0.774
	8.194	1.028		8.194	1.965		8.194	0.682
	8.992	0.886		1.83	1.344		8.992	0.909
	12.116	1.638		1.715	0.898		12.116	2.469
	9.423	1.188		1.456	1.012		9.423	0.428
	11.574	0.997		1.874	1.552		11.574	0.461
	11.377	1.541		3.934	2.647		11.377	0.501
	9.892	0.397		8.296	1.489		9.892	1.683
	11.379	0.173		8.15	1.202		11.379	1.783
	11.082	0.253		7.891	1.933		11.082	1.635
	7.385	0.184		4.177	2.376		7.385	0.785
	9.759	0.608		6.721	1.972		9.759	0.582
	15.741	0.965		5.976	1.113		15.741	1.114
	17.268	1.428		4.957	2.569		17.268	1.475
	12.921	0.94		3.835	1.305		12.921	1.221
	10.684	1.136		6.224	2.327		10.684	0.976
	9.044	0.676		6.367	2.146		9.044	0.868
	10.087	1.507		5.318	2.507		10.087	0.538
	12.844	1.541		5.109	2.104		12.844	1.411
	11.308	0.862		5.109	2.103		11.308	1.221
	7.428	0.295		2.79	2.242		7.428	1.295
	9.092	0.659		7.036	2.897		9.092	0.675
	10.939	0.608		1.825	2.235		10.939	1.863
	10.902	0.721		4.346	1.511		10.902	1.362
	10.929	0.829		6.535	2.008		10.929	0.983
	10.86	0.924		5.475	2.218		10.86	0.81
	9.667	0.764		8.194	1.965		9.667	0.923
	6.292	0.168		6.292	1.832		6.292	0.693
	12.386	1.203		12.386	3.304		12.386	1.974
	3.502	0.634		3.502	1.721		3.502	0.437
	4.13	0.334		4.13	3.402		4.13	2.169
	4.364	0.266		4.364	2.775		4.364	0.67
	4.694	0.147		4.694	2.457		4.694	1.123
	8.345	0.596		8.345	2.625		8.345	2.503
	4.186	0.358		4.186	1.675		4.186	1.827
	3.963	0.168		3.963	2.26		3.963	1.717
	9.194	0.997		9.194	2.806		9.194	0.995
	9.364	1.467		9.364	3.568		9.364	1.558
	11.986	1.547		11.986	4.592		11.986	1.465
	4.483	1.026		4.483	1.685		4.483	1.346
	5.502	0.706		5.502	2.581		5.502	0.363
	3.377	0.514		3.377	2.934		3.377	0.506
	3.674	0.136		3.674	2.167		3.674	1.272
	3.547	1.523		3.547	2.954		3.547	1.408
	3.368	0.422		3.368	3.197		3.368	0.677
	4.863	0.199		4.863	2.901		4.863	0.488
	5.465	1.257		5.465	3.485		5.465	0.41
	9.034	1.517		9.034	2.148		9.034	1.294
	3.376	2.33		3.376	2.884		3.376	0.608
	12.971	2.192		12.971	2.748		12.971	0.64
	4.559	0.465		4.559	5.737		4.559	0.391
	3.522	0.315		3.522	3.514		3.522	0.219
	11.85	0.185		11.85	5.316		11.85	0.82
	12.558	0.377		12.558	2.029		12.558	0.9
	17.275	0.668		17.275	4.074		17.275	2.207
	11.907	0.513		11.907	5.034		11.907	1.65
	18.15	1.224		18.15	3.29		18.15	0.799
	10.019	0.712		10.019	3.976		10.019	2.182
	11.146	0.888		11.146	4.037		11.146	2.171
	13.004	0.715		13.004	4.272		13.004	0.985
	10.131	0.833		10.131	4.657		10.131	1.731
	20.407	0.891		20.407	4.833		20.407	0.54
	10.1	0.72		10.1	3.87		10.1	0.874
	12.02	1.338		12.02	4.306		12.02	0.657
	11.734	0.934		11.734	7.655		11.734	0.821
	14.137	1.439		14.137	6.101		14.137	0.89
	15.626	0.444		15.626	7.49		15.626	0.615
	17.264	2.467		17.264	3.266		17.264	1.196
	11.164	1.791		11.164	3.639		11.164	0.993
	11.272	0.578		11.272	3.753		11.272	0.592
	13.269	0.706		13.269	3.241		13.269	0.331
	10.831	0.44		10.831	5.244		10.831	0.97
	16.396	1.223		16.396	8.825		16.396	0.879
	13.269	1.012		13.269	3.731		13.269	0.33
	19.276	2.387		19.276	5.138		19.276	2.154
	16.839	0.782		16.839	5.216		16.839	0.904
	20.304	1.116		20.304	10.195		20.304	3.453
Fig 7F	IL-2（% area occupied）	HC	SP
		1.009	8.475
		0.574	11.45
		0.506	12.74
		0.356	13.048
		0.171	9.486
		0.267	8.2
		0.057	11.586
		0.185	11.662
		0.625	12.699
		0.192	8.184
		0.152	7.662
		0.25	7.692
		0.783	7.495
		0.545	5.867
		0.11	10.209
		0.053	6.246
		0.282	8.508
		0.355	6.744
		0.138	7.62
		1.074	12.533
		0.36	5.295
		0.547	7.331
		0.585	5.551
		1.119	6.398
		0.182	12.88
			9.699
			4.725
			6.359
			4.001
			13.125
			12.73
			11.279
			11.648
			12.1
			10.263
			7.357
			8.274
			5.86
			6.843
			7.243
			7.756
			5.668
			6.649
			5.177
			4.265
			10.687
			10.94
			10.975
			7.455
			8.671
			7.496
			6.155
			8.02
			6.621
			9.893
			7.223
			10.539
			8.671
			13.522
			4.779
Fig 7G	Duration（mon）	IL-2（% area occupied）
	2	8.475
	2	11.45
	2	12.74
	2	13.048
	2	9.486
	3	8.2
	3	8.274
	3	5.86
	3	6.843
	3	8.184
	4	7.662
	4	7.692
	4	7.495
	4	5.867
	4	10.209
	5	6.246
	5	8.508
	5	6.744
	5	7.62
	5	12.533
	1	5.295
	1	7.331
	1	5.551
	1	6.398
	1	12.88
	4	9.699
	4	4.725
	4	6.359
	4	4.001
	4	13.125
	8	12.73
	8	11.279
	8	11.648
	8	12.1
	8	10.263
	9	7.357
	9	11.586
	9	11.662
	9	12.699
	9	7.243
	10	7.756
	10	5.668
	10	6.649
	10	5.177
	10	4.265
	12	10.687
	12	10.94
	12	10.975
	12	7.455
	12	8.471
	6	7.496
	6	6.155
	6	8.02
	6	6.621
	6	9.893
	18	7.223
	18	4.779
	18	8.671
	18	13.522
	18	10.539
Fig 7H	IL-4（% area occupied）	IL-2（% area occupied）
	1.012	8.475
	0.898	11.45
	2.235	12.74
	2.242	13.048
	1.113	9.486
	1.344	8.2
	1.305	8.274
	1.511	5.86
	1.972	6.843
	2.146	8.184
	2.647	7.662
	2.218	7.692
	2.897	7.495
	2.008	5.867
	2.376	10.209
	1.489	6.246
	1.933	8.508
	1.202	6.744
	1.965	7.62
	2.507	12.533
	3.197	7.331
	2.167	5.295
	2.934	5.551
	3.402	6.398
	2.029	6.359
	2.806	9.699
	3.304	4.725
	4.592	12.88
	3.568	4.001
	3.514	13.125
	2.26	12.73
	2.901	11.279
	1.832	11.648
	2.806	12.1
	2.148	10.263
	2.934	7.357
	2.748	11.586
	2.884	11.662
	2.581	12.699
	2.625	7.243
	1.675	7.756
	3.197	5.668
	2.029	6.649
	2.167	5.177
	3.402	4.265
	3.304	10.687
	2.954	10.94
	4.592	10.975
	3.568	7.455
	1.685	8.471
	3.976	7.496
	3.266	6.155
	5.244	8.02
	3.753	6.621
	4.306	9.893
	7.655	7.223
	4.272	4.779
	8.825	8.671
	5.138	10.539
	6.101	13.522
S1C Fig	HC	FF＜6mon	FF＞6mon	LF＜6mon	LF＞6mon			SD	LD			FF	LF
	0.36	10.843	6.713	15.805	7.26			10.843	6.713			10.843	15.805
	0.386	9.531	9.015	8.502	12.726			9.531	9.015			9.531	8.502
	0.086	8.073	7.321	8.542	7.82			8.073	7.321			8.073	8.542
	0.21	7.118	14.192	8.591	8.205			7.118	14.192			7.118	8.591
	0.048	8.839	13.157	12.084	9.568			8.839	13.157			8.839	12.084
	0.199	9.205	11.794	6.523	7.91			9.205	11.794			9.205	6.523
	0.182	14.062	6.164	8.058	11.424			14.062	6.164			14.062	8.058
	0.799	12.608	4.634	8.021	8.742			12.608	4.634			12.608	8.021
	0.327	12.703	11.885	10.359	9.406			12.703	11.885			12.703	10.359
	0.016	13.434	12.528	10.086	6.996			13.434	12.528			13.434	10.086
	0.228	6.409	14.886	10.741	8.647			6.409	14.886			6.409	10.741
	0.376	5.761	10.247	7.009	12.799			5.761	10.247			5.761	7.009
	0.028	11.103	6.816	7.709	11.043			11.103	6.816			11.103	7.709
	0.124	7.185	6.729	9.424	15.302			7.185	6.729			7.185	9.424
	0.052	13.621	3.973	10.741	10.577			13.621	3.973			13.621	10.741
	0.005	12.45	7.699	9.502	11.701			12.45	7.699			12.45	9.502
	0.104	11.446	7.632	8.207	12.017			11.446	7.632			11.446	8.207
	0.098	13.988	13.288	7.538	9.043			13.988	13.288			13.988	7.538
	0.447	10.929	10.836	9.765	11.211			10.929	10.836			10.929	9.765
	0.222	8.748	10.317	10.181	13.061			8.748	10.317			8.748	10.181
	0.945	10.88	15.355	8.367	11.667			10.88	15.355			10.88	8.367
	0.114	11.866	6.669	8.105	14.293			11.866	6.669			11.866	8.105
	0.06	10.268	8.258	6.485	13.865			10.268	8.258			10.268	6.485
	0.08	9.621	8.04	5.761	8.842			9.621	8.04			9.621	5.761
	0.056	9.051	6.968	10.393	9.506			9.051	6.968			9.051	10.393
								15.805	7.26			6.713	7.26
								8.502	12.726			9.015	12.726
								8.542	7.82			7.321	7.82
								8.591	8.205			14.192	8.205
								12.084	9.568			13.157	9.568
								6.523	7.91			11.794	7.91
								8.058	11.424			6.164	11.424
								8.021	8.742			4.634	8.742
								10.359	9.406			11.885	9.406
								10.086	6.996			12.528	6.996
								10.741	8.647			14.886	8.647
								7.009	12.799			10.247	12.799
								7.709	11.043			6.816	11.043
								9.424	15.302			6.729	15.302
								10.741	10.577			3.973	10.577
								9.502	11.701			7.699	11.701
								8.207	12.017			7.632	12.017
								7.538	9.043			13.288	9.043
								9.765	11.211			10.836	11.211
								10.181	13.061			10.317	13.061
								8.367	11.667			15.355	11.667
								8.105	14.293			6.669	14.293
								6.485	13.865			8.258	13.865
								5.761	8.842			8.04	8.842
								10.393	9.506			6.968	9.506
S1D Fig	Duration（mon）	Positve area of caspase 1
	2	10.843
	2	9.531
	2	8.073
	2	7.118
	2	8.839
	3	9.205
	3	14.062
	3	12.608
	3	12.703
	3	13.434
	3.5	6.409
	3.5	5.761
	3.5	11.103
	3.5	7.185
	3.5	13.621
	4	12.45
	4	11.446
	4	13.988
	4	10.929
	4	8.748
	5	10.88
	5	11.866
	5	10.268
	5	9.621
	5	9.051
	1	15.805
	1	8.502
	1	8.542
	1	8.591
	1	12.084
	2	6.523
	2	8.058
	2	8.021
	2	10.359
	2	10.086
	3	10.741
	3	7.009
	3	7.709
	3	9.424
	3	10.741
	3.5	9.502
	3.5	8.207
	3.5	7.538
	3.5	9.765
	3.5	10.181
	4	8.367
	4	8.105
	4	6.485
	4	5.761
	4	10.393
	8	6.713
	8	9.015
	8	7.321
	8	14.192
	8	13.157
	9	11.794
	9	6.164
	9	4.634
	9	11.885
	9	12.528
	9	14.886
	9	10.247
	9	6.816
	9	6.729
	9	3.973
	10	7.699
	10	7.632
	10	13.288
	10	10.836
	10	10.317
	12	15.355
	12	6.669
	12	8.258
	12	8.04
	12	6.968
	6	7.26
	6	12.726
	6	7.82
	6	8.205
	6	9.568
	10	7.91
	10	11.424
	10	8.742
	10	9.406
	10	6.996
	12	8.647
	12	12.799
	12	11.043
	12	15.302
	12	10.577
	18	11.701
	18	12.017
	18	9.043
	18	11.211
	18	13.061
	24	11.667
	24	14.293
	24	13.865
	24	8.842
	24	9.506
S1E Fig	Caspase-1 (% area occupied)	HCs	Sporotrichosis		Average Optical Density	HCs	Sporotrichosis
		5.284	1.833			0.1942	0.165199
		7.613	1.327			0.199593	0.179199
		6.378	7.649			0.206159	0.169824
		5.348	7.153			0.200275	0.1915
		6.157	7.492			0.205842	0.191611
		7.746	4.801			0.217476	0.185017
		5.83	1.513			0.203851	0.177934
		2.639	1.689			0.204402	0.171198
		3.651	2.21			0.211102	0.17171
		5.349	1.506			0.219099	0.17532
		3.839	2.333			0.189563	0.17059
		4.623	3.223			0.194047	0.179319
		5.424	5.422			0.196946	0.181683
		4.998	7.8			0.205748	0.182845
		2.862	1.86			0.188248	0.184102
		3.88	6.884			0.18758	0.185052
		4.882	7.38			0.19872	0.189558
		5.009	7.61			0.197045	0.195933
		5.288	6.115			0.195862	0.193774
		3.237	5.794			0.188423	0.173359
		3.688	5.314			0.174487	0.195928
		3.075	2.777			0.180963	0.190952
		3.17	3.942			0.184934	0.186396
		3.44	3.551			0.179025	0.187188
		3.443	3.341			0.182891	0.182519
			2.12				0.17982
			0.682				0.187446
			0.928				0.180892
			0.657				0.174868
			1.583				0.184535
			4.121				0.163693
			4.025				0.170906
			3.073				0.169822
			7.338				0.176847
			7.233				0.166802
			1.651				0.16383
			3.176				0.163533
			1.11				0.167674
			1.531				0.164219
			3.865				0.170679
			6.782				0.167265
			2.826				0.164492
			2.439				0.176888
			1.388				0.176216
			1.857				0.194638
			1.049				0.16848
			1.048				0.171933
			1.478				0.171753
			1.83				0.171703
			5.887				0.178505
			1.224				0.18691
			2.035				0.171545
			5.955				0.17356
			1.083				0.16926
			2.734				0.170137
			1.163				0.171222
			1.387				0.168269
			2.132				0.175803
			1.56				0.170043
			2.588				0.182866
			2.772				0.166378
			1.186				0.168693
			3.281				0.182044
			2.239				0.176641
			3.665				0.183714
			5.051				0.172994
			4.291				0.166409
			4.123				0.165948
			5.014				0.170767
			5.685				0.162864
			7.803				0.193123
			1.621				0.169835
			4.176				0.1693
			5.909				0.168595
			2.232				0.18096
			2.184				0.200348
			1.515				0.197566
			8.199				0.187338
			6.015				0.200067
			5.651				0.177147
			7.733				0.18544
			3.785				0.182058
			2.805				0.181186
			2.49				0.18623
			5.322				0.193174
			2.666				0.178001
			6.383				0.184089
			3.475				0.181968
			3.202				0.191564
			3.545				0.187333
			4.653				0.198315
			1.133				0.201973
			1.48				0.194424
			3.925				0.195714
			4.654				0.191703
			4.61				0.193252
			1.423				0.190456
			1.56				0.179375
			2.588				0.185727
			2.772				0.197316
S5 Fig	S5A Fig	1W	Th1		Th2		Th17
			Con	S. g	Con	S. g	Con	S. g
			0.13	0.842	0.042	0.314	0.001	4.071
			0.101	1.096	0.294	0.256	0.022	3.674
			0.188	1.374	0.038	0.503	0.000431	2.57
			0.156	2.005	0.002	0.258	0.000215	2.832
			0.017	3.023	0.000646	0.0656	0	2.935
			0.1321	1.421	0.042	0.2047	0.001	2.849
			0.1031	0.548	0.29	0.3	0.022	6.512
			0.1901	0.687	0.008	0.03	0.000431	6.652
			0.1581	2.0025	0.002	0	0.000215	6.85
			0.0191	1.8115	0.001646	0	0	3.802
			0.1211	1.234	0.042	0.013	0.0012	3.704
			0.0921	2.31	0.291	0.027	0.023	4.543
			0.1791	1.774	0.008	0.006	0.001431	2.294
			0.1471	1.785	0.02	0.005	0.001215	2.343
			0.0081	1.502	0.00646	0.029	0	2.905
	S5B Fig	2W	Th1		Th2		Th17
			Con	S. g	Con	S. g	Con	S. g
			0.1581	0.572	0.032	1.986	0.112	3.267
			0.1014	1.186	0.295	1.286	0.219	3.069
			0	0.529	0.0338	1.428	0.829	2.858
			0.002	0.816	0.0024	1.597	0.42	3.301
			0.0922	1.127	0.00636	1.574	0.001	2.103
			0.005	0.35	0.001	1.179	0	3.04
			0.004	1.1	0	1.653	0.0002	2.662
			0.1905	0.92	0	1.67	0.001215	2.593
			0.1304	1.123	0	1.7033	0.001	3.599
			0.0192	2.25	0.001	1.171	0	2.138
			0.1221	2.048	0.042	1.072	0.0012	4.287
			0.01	1.272	0.293	1.4695	0.023	3.4
			0.1891	0.638	0.0018	1.549	0.001431	3.1545
			0.1462	0.509	0.0223	1.65015	0	5.1005
			0.0084	0.504	0.00586	1.3725	0	2.672
	S5C Fig	4W	Th1		Th2		Th17
			Con	S. g	Con	S. g	Con	S. g
			0.1307	0.471	0	0.005	0.1123	1.9665
			0.104	1.027	0.000287	0	0.2129	3.734
			0	0.027	0	0	0.3219	2.451
			0.0021	0.046	0	0	0.20003	2.017
			0.009	0.534	0	0.55	0.001	2.608
			0.012	0.033	0.001	0.002	0	2.261
			0.002	0.015	0	0.232	0	4.157
			0.0044	0.033	0	0.004	0	2.627
			0.006	0.028	0.003	0.000287	0.001	1.483
			0.0104	0	0.0013	0.025	0	2.282
			0.0051	0.052	0.042	0.007	0.028	1.672
			0.11	0.13	0.291	0.007	0.026	3.311
			0.1691	0.131	0.008	0.21	0.034	2.275
			0.1445	0.203	0.02	0.017	0.137	2.551
			0.0085	0.623	0.00646	0.217	0.019	2.934
	S5D Fig	5W	Th1		Th2		Th17
			Con	S. g	Con	S. g	Con	S. g
			0.1472	0.103	0.0003	0.014	0.112	0.204
			0.101	0.016	0.001085	0.025	0.2097	0.155
			0.005	0.106	0	0.002	0.021	0.03
			0.004	0.089	0	0.021	0.000503	0.106
			0.006	0.027	0	0.003	0.0012	0.03
			0.009	0.029	0.001	0.112	0.0024	0.196
			0.0023	0.132	0	0.335	0.0011	0.468
			0.0101	0.02	0.008	0.114	0.019	0.198
			0.0034	0.056	0	0.216	0.137	0.436
			0.012	0.006	0.0011	0.017	0.329	0.182
			0.002	0.005	0.042	0.072	0.2	0.272
			0.101	0.074	0.2901	0.23	0.025	0.3115
			0.1791	0.187	0	0.058	0.0341	0.114
			0.132	0.341	0.022	0.3185	0.029	0.471
			0.0081	0.049	0.00546	0.11	0.019	0.106
